# Supplementary material for: Therapeutic potential of IL6R blockade for the treatment of sepsis and sepsis-related death: A Mendelian randomisation study
Source: PLoS Med. 2023 Jan 30;20(1):e1004174. doi: 10.1371/journal.pmed.1004174 (PMC9925069; doi:10.1371/journal.pmed.1004174)
Supplement: S1 Table — Effect alleles here are for increasing CRP, but in the manuscript, we reverse these to show the effect of down-regulation. (XLSX) [file pmed.1004174.s013.xlsx]

## Sheet: Sheet1
Table S1: Included SNPs for the functional IL-6 downregulation exposure (cisIL6R), and the cisCRP exposure. Effect alleles here are for increasing CRP , but in the manuscript we reverse these to show the effect of downregulation.
IL6R exposure
SNP	effect allele	other allele	beta (from CHARGE cohort)	se (from CHARGE cohort)	pvalue (from CHARGE cohort)	beta (UKB+CHARGE meta-analysis)	se (UKB+CHARGE meta-analysis)	pvalue (UKB+CHARGE meta-analysis)	effect allele frequency	F statistic
rs3766925	A	T	-9.2999999999999992E-3		5.7701000000000002E-2	-1.4800000000000001E-2	2.5000000000000001E-3	2.69E-9	0.21970985000000001	3.602249
rs78035035	A	C	5.1999999999999998E-2	2.4799999999999999E-2	3.60139999999999E-2	4.56999999999999E-2	8.0999999999999996E-3	1.4300000000000001E-8	1.3750139999999999E-2	4.3964619999999996
rs112203594	A	C	5.91E-2	2.4E-2	1.3797E-2	3.9600000000000003E-2	7.1000000000000004E-3	2.0899999999999899E-8	1.553411E-2	6.0639060000000002
rs3738028	A	C	1.21E-2	4.7000000000000002E-3	1.00389999999999E-2	1.37E-2	2.3E-3	1.19E-9	0.57176651000000001	6.6278860000000002
rs116141616	A	G	6.1400000000000003E-2	1.9699999999999999E-2	1.8289999999999899E-3	3.8699999999999901E-2	6.8999999999999999E-3	1.75999999999999E-8	1.6985409999999999E-2	9.7141380000000002
rs12406117	A	G	1.3599999999999999E-2	4.3E-3	1.56299999999999E-3	1.24E-2	2.0999999999999999E-3	3.8300000000000002E-9	0.52772662000000004	10.003245
rs144029367	T	C	-7.5200000000000003E-2	1.8499999999999999E-2	4.8099999999999902E-5	-4.9799999999999997E-2	8.0000000000000002E-3	5.4299999999999895E-10	0.98665877999999996	16.523126000000001
rs61806853	T	C	4.5600000000000002E-2	1.12E-2	4.6699999999999902E-5	4.3700000000000003E-2	5.0000000000000001E-3	1.23E-18	0.96623692999999999	16.576530999999999
rs76289529	T	C	-7.1499999999999994E-2	1.7100000000000001E-2	2.9E-5	-5.1900000000000002E-2	6.0000000000000001E-3	4.78E-18	2.413705E-2	17.483156999999999
rs6698385	A	G	-2.1600000000000001E-2	5.1000000000000004E-3	2.27999999999999E-5	-3.5000000000000003E-2	2.5999999999999999E-3	3.7399999999999902E-41	0.83656138000000002	17.937716000000002
rs145262901	A	G	-8.4400000000000003E-2	1.83E-2	3.9899999999999898E-6	-6.0999999999999902E-2	1.0200000000000001E-2	2.3800000000000001E-9	1.0827929999999999E-2	21.270745999999999
rs145909430	T	C	0.1396	2.7199999999999998E-2	2.8599999999999899E-7	0.100099999999999	8.2000000000000007E-3	2.8600000000000001E-34	0.98602372999999999	26.341047
rs41269913	T	C	-7.7899999999999997E-2	1.47E-2	1.1600000000000001E-7	-4.24E-2	5.7999999999999996E-3	2.2799999999999898E-13	2.680099E-2	28.082789999999999
rs77994623	T	C	3.32E-2	6.1000000000000004E-3	5.25E-8	4.5999999999999902E-2	2.8999999999999998E-3	1.5E-58	0.13739699999999999	29.622145
rs183641528	A	G	-0.10340000000000001	1.78E-2	6.2900000000000004E-9	-8.5099999999999995E-2	8.0000000000000002E-3	1.62E-26	1.116528E-2	33.744349999999997
rs113580743	A	G	7.0800000000000002E-2	1.12E-2	2.58999999999999E-10	5.5E-2	5.4999999999999997E-3	1.0900000000000001E-23	4.3949139999999998E-2	39.960459
rs34693607	C	G	3.6799999999999999E-2	5.7000000000000002E-3	1.0700000000000001E-10	3.2800000000000003E-2	2.5999999999999999E-3	3.8300000000000002E-36	0.84534624999999997	41.681747999999999
rs56100876	A	G	-0.18	2.6200000000000001E-2	6.4100000000000004E-12	-0.11700000000000001	8.6E-3	3.2700000000000003E-42	1.527651E-2	47.200046999999998
rs12735458	A	G	0.126	1.83E-2	5.7699999999999902E-12	8.41999999999999E-2	9.1999999999999998E-3	4.5299999999999903E-20	0.98978352999999997	47.406610999999998
rs73026617	T	C	4.7399999999999998E-2	6.7999999999999996E-3	3.1599999999999902E-12	4.6699999999999901E-2	3.3999999999999998E-3	1.68999999999999E-42	0.10548704	48.589100000000002
rs7525477	A	G	3.8199999999999998E-2	5.1000000000000004E-3	6.8799999999999906E-14	2.9600000000000001E-2	2.3E-3	1.35E-38	0.39308828000000001	56.103037
rs11264224	A	C	4.65E-2	5.7000000000000002E-3	3.4100000000000002E-16	4.17999999999999E-2	2.8E-3	1.6E-49	0.91	66.551247000000004
rs16836054	A	G	4.53E-2	5.4000000000000003E-3	4.9099999999999901E-17	5.16E-2	2.8E-3	1.51E-75	0.12661768000000001	70.373457000000002
rs12059682	T	C	-4.41E-2	4.8999999999999998E-3	2.2599999999999898E-19	-4.7399999999999998E-2	2.5000000000000001E-3	2.11E-77	0.71775093000000001	81
rs12083537	A	G	6.4299999999999996E-2	5.3E-3	7.1399999999999902E-34	6.7900000000000002E-2	2.5999999999999999E-3	3.03E- 156	0.77467264999999996	147.18725499999999
rs2228145	A	C	8.9899999999999994E-2	4.1999999999999997E-3	1.21E- 101	9.4700000000000006E-2	2.0999999999999999E-3	3.00E- 307	0.68268085999999994	458.16383200000001
*this list was derived from https://www.ahajournals.org/doi/10.1161/JAHA.121.023277, and represents weighting on increasing CRP. The beta therefore reflects the increase in CRP associated with the effect allele
CRP exposure
SNP	effect allele	other allele	beta	se	pvalue	effect allele frequency
rs3093077	C	A	0.10199999999999999	3.0000000000000001E-3	1E-300	5.7000000000000002E-2
rs1205	T	C	-7.2999999999999995E-2	2E-3	1E-300	0.33100000000000002
rs1130864	A	G	5.1999999999999998E-2	2E-3	1E-300	0.30599999999999999
rs1800947	G	C	-0.109	3.0000000000000001E-3	1E-300	6.0999999999999999E-2
*this list was derived from https://www.biorxiv.org/content/10.1101/2021.09.23.461369v1.full, and is weighted as the list above, by increasing CRP
gp130 exposure
SNP	effect_allele	other_allele	beta	se	pvalue	effect akke frequency
rs1063560	C	G	-0.19689999999999999	3.4216000000000003E-2	8.6840000000000002E-9	1.3860000000000001E-2
rs111296580	G	A	0.19159999999999999	2.8881E-2	3.2640000000000003E-11	2.0750000000000001E-2
rs111379648	A	G	-0.23530000000000001	2.9773999999999998E-2	2.7269999999999999E-15	1.95E-2
rs1144496	T	C	-5.5599999999999997E-2	8.4790000000000004E-3	5.4859999999999998E-11	0.41471000000000002
rs116205593	C	T	-0.13139999999999999	1.9911999999999999E-2	4.1370000000000002E-11	4.6100000000000002E-2
rs116753755	C	T	-0.1762	2.0372999999999999E-2	5.203E-18	4.2619999999999998E-2
rs158653	A	G	4.6399999999999997E-2	8.3680000000000004E-3	2.946E-8	0.48248999999999997
rs167624	G	C	-4.7600000000000003E-2	8.3549999999999996E-3	1.2170000000000001E-8	0.47552
rs17701253	T	C	-8.7300000000000003E-2	1.3573999999999999E-2	1.2629999999999999E-10	0.10709
rs189547345	G	A	0.34050000000000002	3.4222000000000002E-2	2.53E-23	1.481E-2
rs254987	G	A	5.57E-2	8.3739999999999995E-3	2.9080000000000001E-11	0.44486999999999999
rs2897879	T	C	7.6999999999999999E-2	8.4370000000000001E-3	7.0470000000000002E-20	0.42796000000000001
rs3761771	G	T	-6.8599999999999994E-2	1.1179E-2	8.4350000000000003E-10	0.16492999999999999
rs3846513	C	T	-0.26840000000000003	1.8270999999999999E-2	7.4749999999999999E-49	5.3469999999999997E-2
rs421256	T	C	7.7600000000000002E-2	8.8749999999999992E-3	2.2529999999999999E-18	0.31846000000000002
rs55889171	A	G	-6.9500000000000006E-2	8.4169999999999991E-3	1.4930000000000001E-16	0.43441000000000002
rs62363935	T	G	0.2019	3.4144000000000001E-2	3.3550000000000001E-9	1.506E-2
rs62363942	T	C	-9.8699999999999996E-2	1.5865000000000001E-2	4.9269999999999996E-10	7.4579999999999994E-2
rs71624119	A	G	-6.59E-2	9.2339999999999992E-3	9.559E-13	0.28027999999999997
rs75187300	T	G	0.19969999999999999	1.9394000000000002E-2	7.2619999999999996E-25	4.836E-2
rs7728232	A	G	8.7499999999999994E-2	8.6890000000000005E-3	7.4950000000000006E-24	0.35661999999999999
rs7730934	A	G	0.36930000000000002	1.2607999999999999E-2	1.376E-188	0.12361
rs77847765	A	G	0.1236	1.0992999999999999E-2	2.4879999999999999E-29	0.17085
rs78770369	A	G	0.2243	2.7875E-2	8.5059999999999996E-16	2.2380000000000001E-2
