# Supplementary material for: Therapeutic potential of IL6R blockade for the treatment of sepsis and sepsis-related death: A Mendelian randomisation study
Source: PLoS Med. 2023 Jan 30;20(1):e1004174. doi: 10.1371/journal.pmed.1004174 (PMC9925069; doi:10.1371/journal.pmed.1004174)
Supplement: S2 Table — (XLSX) [file pmed.1004174.s014.xlsx]

## Sheet: Sheet1
Table S2: Details of included UKB GWAS details on methodology of GWAS are in the supplementary methods.
Outcome	Definition (ICD codes)	Cases	Controls	Raw incidence (%)	Lambda GC	Summary statistics URL
Sepsis (UK Biobank)
Sepsis hospitalisation	A02, A39, A40, A41	11643	474841	2.3932955657328914	2.9999999999999997E-4	https://gwas.mrcieu.ac.uk/datasets/ieu-b-4980/
Critical care admissions	A02, A39, A40, A41	1380	429985	0.3199146894161557	2.7000000000000001E-3	https://gwas.mrcieu.ac.uk/datasets/ieu-b-4982/
Mortality at 28 days	A02, A39, A40, A41	1896	484588	0.38973532531388494	2.5999999999999999E-3	https://gwas.mrcieu.ac.uk/datasets/ieu-b-5064/
Mortality at 28 days (critical care admisisons)	A02, A39, A40, A41	347	431018	8.0442316831453642E-2	1.06E-2	https://gwas.mrcieu.ac.uk/datasets/ieu-b-4981/
Respiratory infections (Uk Biobank)
Pneumonia	J10,J12-J18, J86	22567	463917	4.6387959316236511	2.0000000000000001E-4	https://gwas.mrcieu.ac.uk/datasets/ieu-b-4976/
Pneumonia (critical care admission)	J10,J12-J18, J86	2758	428607	0.63936573435489663	1.4E-3	https://gwas.mrcieu.ac.uk/datasets/ieu-b-4978/
Pneumonia mortality at 28 days	J10,J12-J18, J86	3185	430820	0.73386251310468775	1.1999999999999999E-3	https://gwas.mrcieu.ac.uk/datasets/ieu-b-4979/
Pneumonia mortality at 28 days (critical care admission)	J10,J12-J18, J86	545	430820	0.12634312009551077	6.7000000000000002E-3	https://gwas.mrcieu.ac.uk/datasets/ieu-b-4977/
LRTI	J20:J22	14135	472349	2.9055426283289894	2.9999999999999997E-4	https://gwas.mrcieu.ac.uk/datasets/ieu-b-4973/
LRTI (critical care)	J20:J22	585	430780	0.13561600964380513	6.1999999999999998E-3	https://gwas.mrcieu.ac.uk/datasets/ieu-b-4974/
Other infections (UK Biobank)
Appendicitis	K35,K36,K37	4604	481880	0.94638261484447583	8.0000000000000004E-4	https://gwas.mrcieu.ac.uk/datasets/ieu-b-4967/
Cellulitis	L03	12196	474288	2.5069683689494413	2.9999999999999997E-4	https://gwas.mrcieu.ac.uk/datasets/ieu-b-4968/
URTI	J04,J06,J39	2795	483689	0.5745307142680951	1.4E-3	https://gwas.mrcieu.ac.uk/datasets/ieu-b-5063/
UTI	N39.0, N30.0	21958	464256	4.5161184169933399	2.0000000000000001E-4	https://gwas.mrcieu.ac.uk/datasets/ieu-b-5065/
Osteomyelitis	M00, M01, M46, M86	4836	481648	0.99407174747782046	8.0000000000000004E-4	https://gwas.mrcieu.ac.uk/datasets/ieu-b-4975/
Endocarditis	I33, I38, I39	1080	485404	0.22200113467246613	3.3999999999999998E-3	https://gwas.mrcieu.ac.uk/datasets/ieu-b-4972/
Cholecystitis	K81	4052	482432	0.83291536823410439	8.9999999999999998E-4	https://gwas.mrcieu.ac.uk/datasets/ieu-b-4971/
Table S2: Details of included UKB GWAS details on methodology of GWAS are in the supplementary methods.
QQ plots and Manhattan plots for each GWAS are available here:	https://github.com/gushamilton/il6-sepsis/tree/main/gwas
