# Supplementary material for: Therapeutic potential of IL6R blockade for the treatment of sepsis and sepsis-related death: A Mendelian randomisation study
Source: PLoS Med. 2023 Jan 30;20(1):e1004174. doi: 10.1371/journal.pmed.1004174 (PMC9925069; doi:10.1371/journal.pmed.1004174)
Supplement: S3 Table — (XLSX) [file pmed.1004174.s015.xlsx]

## Sheet: Sheet1
Table S3: Other GWAS included in this study
Outcome	Cases	Controls	Raw prevalence (%)	Consortium	Definition + derivation
FinnGen Round 6
Sepsis	7451	252954	2.8613121867859683	FinnGEN R6	https://r6.risteys.finngen.fi/phenocode/AB1_SEPSIS
Sepsis (respiratory)	565	256818	0.21951721753184941	FinnGEN R7	https://r6.risteys.finngen.fi//phenocode/AB1_STREPTO_SEPSIS
Sepsis (streptococal)	1315	257843	0.50741246652621186	FinnGEN R8	https://r6.risteys.finngen.fi//phenocode/SEPTICHE_PNEUMONIA
Appendicitis	20160	240245	7.7417868320500753	FinnGEN R6	https://r6.risteys.finngen.fi/phenocode/APPENDICITIS_BROAD
Cellulitis	6683	253722	2.5663869741364413	FinnGEN R6	https://r6.risteys.finngen.fi/phenocode/J10_PYOTHORAX
LRTI	2737	257668	1.0510550872679096	FinnGEN R6	https://r6.risteys.finngen.fi/phenocode/J10_ACUTELOWERNAS
URTI	21880	238525	8.4022964228797452	FinnGEN R6	https://r6.risteys.finngen.fi/phenocode/J10_ACUTEUPPERINFEC
Pneumonia	33700	226705	12.941379773813866	FinnGEN R6	https://r6.risteys.finngen.fi/phenocode/J10_PNEUMONIA
Endocarditis	546	259859	0.2096733933680229	FinnGEN R6	https://r6.risteys.finngen.fi/phenocode/I9_ENDOCARD
Cholecystitis	2437	257968	0.93584992607668827	FinnGEN R6	https://r6.risteys.finngen.fi/phenocode/K11_CHOLECYST
Osteomyelitis	1030	259375	0.39553772008986005	FinnGEN R6	https://r6.risteys.finngen.fi/phenocode/M13_OSTEOMYELITIS
UTI	9915	250490	3.8075305773698664	FinnGEN R6	https://r6.risteys.finngen.fi/phenocode/N14_CYSTITIS
COVID-19 HGI Round 6
Very severe respiratory confirmed COVID-19 vs population	18152	1145546	1.5598548764370137E-2	COVID HGI	https://www.covid19hg.org/results/r7/
Hospitalised COVID-19 vs population	44986	2356386	1.8733457373534795E-2	COVID HGI	https://www.covid19hg.org/results/r7/
COVID-19 cases vs population	159840	2782977	5.4315304009729455E-2	COVID HGI	https://www.covid19hg.org/results/r7/
Rautanen et al, GWAS of survival from sepsis
GAinS consortium - survival from sepsis at 28 days	57	217	0.20802919708029197	GaINS	https://www.ncbi.nlm.nih.gov/pmc/articles/PMC4314768/
GenoSept consortium - survival from sepsis at 28 days	214	1135	0.15863602668643439	GenOSept	https://www.ncbi.nlm.nih.gov/pmc/articles/PMC4314768/
GAinS consortium - survival from sepsis at 28 days (CAP subset)	57	214	0.21033210332103322	GaINS	https://www.ncbi.nlm.nih.gov/pmc/articles/PMC4314768/
GenoSept consortium - survival from sepsis at 28 days (CAP subset)	111	576	0.16157205240174671	GenOSept	https://www.ncbi.nlm.nih.gov/pmc/articles/PMC4314768/
Where available, a link to the summary statistics and description of the data is included. Further details on methodology are included in Supplement S1
