# Supplementary material for: Therapeutic potential of IL6R blockade for the treatment of sepsis and sepsis-related death: A Mendelian randomisation study
Source: PLoS Med. 2023 Jan 30;20(1):e1004174. doi: 10.1371/journal.pmed.1004174 (PMC9925069; doi:10.1371/journal.pmed.1004174)
Supplement: S4 Table — (XLSX) [file pmed.1004174.s016.xlsx]

## Sheet: Sheet1
Table S4: Meta-analytic results combining UKB and FinnGen IVW MR estimates in a fixed effects model.
Outcome	Meta-analysis OR (95% CI)	Meta-analysis p value	UK Biobank (OR, 95% CI)	UK Biobank p value	FinnGen (OR, 95% CI)	FinnGen pvalue
Endocarditis	1.4 (0.93-2.1)	0.107	1.32 (0.83-2.1)	0.247	1.68 (0.73-3.86)	0.219
Cellulitis	1.12 (1.04-1.21)	4.0000000000000001E-3	1.09 (1.01-1.19)	2.8000000000000001E-2	1.57 (1.16-2.13)	4.0000000000000001E-3
Cholecystitis	1.34 (1.09-1.64)	5.0000000000000001E-3	1.48 (1.16-1.89)	1E-3	1.05 (0.72-1.52)	0.80800000000000005
Appendicitis	1.33 (1.18-1.5)	<0.001	1.46 (1.23-1.74)	<0.001	1.21 (1.03-1.43)	2.3E-2
Osteomyelitis	1.21 (0.97-1.5)	9.2999999999999999E-2	1.17 (0.92-1.48)	0.20200000000000001	1.46 (0.83-2.57)	0.193
UTI	1.21 (1.07-1.35)	2E-3	1.25 (1.09-1.44)	2E-3	1.11 (0.9-1.36)	0.318
Pneumonia	1.09 (1-1.18)	3.9E-2	1.01 (0.9-1.13)	0.88	1.19 (1.06-1.35)	4.0000000000000001E-3
URTI	1.14 (1.05-1.24)	2E-3	1.18 (1.06-1.32)	2E-3	1.08 (0.95-1.24)	0.249
LRTI	1.02 (0.94-1.09)	0.68899999999999995	1.01 (0.94-1.09)	0.71299999999999997	1.04 (0.7-1.55)	0.83599999999999997
Sepsis	0.86 (0.74-1)	4.9000000000000002E-2	0.77 (0.63-0.94)	1.2E-2	0.98 (0.79-1.21)	0.83
