# Supplementary material for: Therapeutic potential of IL6R blockade for the treatment of sepsis and sepsis-related death: A Mendelian randomisation study
Source: PLoS Med. 2023 Jan 30;20(1):e1004174. doi: 10.1371/journal.pmed.1004174 (PMC9925069; doi:10.1371/journal.pmed.1004174)
Supplement: S5 Table — Odds ratios are for chance of death per lnCRP decrease. (XLSX) [file pmed.1004174.s017.xlsx]

## Sheet: Sheet1
Table S5: Sepsis survival GWAS (GAiNS and GenOSept). Odds ratios are for chance of death per lnCRP decrease
Outcome:	Estimate (OR, 95% CI)	p value
GenoSept
GenOSept (All sepsis)	0.61 (0.08-4.69)	0.63400000000000001
GenoSept (CAP subset)	0.19 (0.01-3.22)	0.251
Gains
GAINS (CAP Subset)	0.01 (0-0.3)	8.9999999999999993E-3
GAINS (all sepsis)	0.01 (0-0.27)	8.0000000000000002E-3
Combined:
Sepsis (meta-analysis)	0.22 (0.04-1.31)	9.5000000000000001E-2
CAP (meta-analysis)	0.06 (0.01-0.55)	1.2999999999999999E-2
