# Supplementary material for: Therapeutic potential of IL6R blockade for the treatment of sepsis and sepsis-related death: A Mendelian randomisation study
Source: PLoS Med. 2023 Jan 30;20(1):e1004174. doi: 10.1371/journal.pmed.1004174 (PMC9925069; doi:10.1371/journal.pmed.1004174)
Supplement: S6 Table — (XLSX) [file pmed.1004174.s018.xlsx]

## Sheet: Sheet1
Table S6: Odds ratios for IVW MR estimates for each outcome with cisCRP exposures and are on the scale of lnCRP decrease.
Outcome	Odds ratio (95% CI)	p value
UK Biobank
Appendicitis	0.78 (0.66-0.93)	4.0000000000000001E-3
Sepsis	0.91 (0.82-1)	5.8999999999999997E-2
Osteomyelitis	0.93 (0.79-1.09)	0.34799999999999998
Cellulitis	0.95 (0.86-1.05)	0.33700000000000002
LRTI	0.95 (0.87-1.05)	0.312
UTI	0.98 (0.89-1.08)	0.71699999999999997
Pneumonia	1.01 (0.93-1.08)	0.88
URTI	1.04 (0.84-1.28)	0.72899999999999998
Cholecystitits	1.06 (0.9-1.26)	0.47199999999999998
Endocarditis	1.09 (0.59-2.04)	0.77800000000000002
Survival
GAinS (all sepsis)	0.36 (0.06-2.24)	0.27400000000000002
GAinS (CAP subset)	0.4 (0.07-2.34)	0.311
GeNOSept (all sepsis)	0.67 (0.27-1.69)	0.39700000000000002
GeNOSept (CAP subset)	1.15 (0.32-4.18)	0.82899999999999996
FinnGen
Respiratory sepsis	0.68 (0.44-1.06)	8.6999999999999994E-2
Pneumonia	0.74 (0.58-0.95)	1.7000000000000001E-2
Streptococcal sepsis	0.76 (0.55-1.06)	0.109
Sepsis	0.76 (0.59-0.98)	3.7999999999999999E-2
Endocarditis	0.82 (0.53-1.27)	0.375
LRTI	0.83 (0.68-1.01)	0.06
Cholecystitis	0.85 (0.69-1.05)	0.13900000000000001
Cellulitis	0.9 (0.76-1.06)	0.21299999999999999
URTI	0.91 (0.81-1.01)	8.7999999999999995E-2
Appendicitis	1 (0.89-1.12)	0.98
UTI	1.09 (0.95-1.25)	0.21299999999999999
Osteomyelitis	1.2 (0.87-1.65)	0.26900000000000002
Critical care
Sepsis (28 day death in critical care)	0.58 (0.32-1.04)	6.8000000000000005E-2
Pneumonia (28 day death in critical care)	0.72 (0.45-1.15)	0.17399999999999999
Sepsis (28 day death)	0.72 (0.56-0.93)	0.01
LRTI (critical care)	0.77 (0.49-1.21)	0.25600000000000001
Sepsis (critical care)	0.88 (0.65-1.17)	0.375
Pneumonia (critical care)	0.97 (0.77-1.21)	0.76700000000000002
COVID-19
COVID-19 (Hospitalised)	0.97 (0.89-1.06)	0.47
COVID-19 (Severe respiratory vs population)	0.98 (0.89-1.08)	0.68
COVID-19 (All cases vs population)	0.98 (0.95-1.01)	0.16600000000000001
