# Supplementary material for: Therapeutic potential of IL6R blockade for the treatment of sepsis and sepsis-related death: A Mendelian randomisation study
Source: PLoS Med. 2023 Jan 30;20(1):e1004174. doi: 10.1371/journal.pmed.1004174 (PMC9925069; doi:10.1371/journal.pmed.1004174)
Supplement: S7 Table — Results are reported on the scale of one SD increase in gp130. (XLSX) [file pmed.1004174.s019.xlsx]

## Sheet: Sheet1
S7: inverse variance weighted MR results for gp130 plasma protein levels on each outcome. Results are reported on the scale of one SD increase in gp130.
Outcomes	Odds ratio (95% CI)	pval
UKB
Cholecystitis	0.86 (0.76-0.97)	1.6E-2
Sepsis	0.97 (0.91-1.04)	0.40500000000000003
Osteomyelitis	0.98 (0.87-1.11)	0.78500000000000003
UTI	1 (0.95-1.05)	0.97399999999999998
Pneumonia	1.02 (0.97-1.08)	0.38300000000000001
Cellulitis	1.08 (1.01-1.15)	0.03
LRTI	1.08 (1.02-1.16)	1.2E-2
URTI	1.09 (0.94-1.25)	0.24299999999999999
Appendicitis	1.12 (1-1.26)	5.8000000000000003E-2
Endocarditis	1.13 (0.87-1.45)	0.35899999999999999
Critical care outcomes
LRTI (critical care)	0.81 (0.6-1.1)	0.186
Sepsis (critical care)	0.86 (0.7-1.06)	0.14699999999999999
Sepsis (28 day death)	0.95 (0.81-1.13)	0.58299999999999996
Pneumonia (critical care)	1.15 (1-1.33)	5.7000000000000002E-2
Sepsis (28 day death in critical care)	1.57 (1.06-2.34)	2.5999999999999999E-2
Pneumonia (28 day death in critical care)	1.58 (1.14-2.19)	6.0000000000000001E-3
Survival outcomes
GAinS (all sepsis)	1.22 (0.34-4.38)	0.75900000000000001
GeNOSept (all sepsis)	1.45 (0.63-3.36)	0.38200000000000001
GAinS (CAP subset)	1.51 (0.65-3.53)	0.34
GeNOSept (CAP subset)	1.92 (0.88-4.17)	0.10100000000000001
Finn
Endocarditis	0.82 (0.61-1.12)	0.21099999999999999
LRTI	0.92 (0.8-1.05)	0.23200000000000001
Osteomyelitis	0.93 (0.75-1.16)	0.53600000000000003
UTI	0.93 (0.86-1)	5.8999999999999997E-2
Cellulitis	0.95 (0.84-1.06)	0.35699999999999998
URTI	0.96 (0.91-1.01)	9.5000000000000001E-2
Cholecystitis	0.97 (0.84-1.12)	0.71599999999999997
Pneumonia	0.99 (0.95-1.03)	0.63100000000000001
Appendicitis	1.03 (0.97-1.08)	0.34300000000000003
Sepsis	1.04 (0.96-1.14)	0.314
Streptococcal sepsis	1.08 (0.89-1.32)	0.42499999999999999
Respiratory sepsis	1.49 (0.99-2.24)	5.8000000000000003E-2
COVID
COVID-19 (All cases vs population)	1 (0.98-1.02)	0.90100000000000002
COVID-19 (Hospitalised)	1.03 (0.99-1.08)	0.157
COVID-19 (Severe respiratory vs population)	1.09 (1.01-1.18)	2.3E-2
