# Supplementary material for: Therapeutic potential of IL6R blockade for the treatment of sepsis and sepsis-related death: A Mendelian randomisation study
Source: PLoS Med. 2023 Jan 30;20(1):e1004174. doi: 10.1371/journal.pmed.1004174 (PMC9925069; doi:10.1371/journal.pmed.1004174)
Supplement: S8 Table — (XLSX) [file pmed.1004174.s020.xlsx]

## Sheet: Sheet1
S8: 14 SNPs identified as a cluster using noise augmented clustering approach for our cis IL6R instrument.
rs11264224
rs113580743
rs12083537
rs12406117
rs12735458
rs145909430
rs2228145
rs34693607
rs3738028
rs3766925
rs41269913
rs7525477
rs78035035
