# Supplementary material for: Therapeutic potential of IL6R blockade for the treatment of sepsis and sepsis-related death: A Mendelian randomisation study
Source: PLoS Med. 2023 Jan 30;20(1):e1004174. doi: 10.1371/journal.pmed.1004174 (PMC9925069; doi:10.1371/journal.pmed.1004174)
Supplement: S9 Table — Results generated by inverse variance weighting. (XLSX) [file pmed.1004174.s021.xlsx]

## Sheet: Sheet1
S9: Estimates generated by alternative MR analytic methods (Weighted median and MR-Egger) for cisIL6R instrument
Outcome	Odds ratio (95% CI)	P value
UKB
Sepsis	0.72 (0.58-0.9)	4.0000000000000001E-3
Pneumonia	0.93 (0.78-1.11)	0.40200000000000002
LRTI	0.95 (0.74-1.22)	0.68500000000000005
Osteomyelitis	1.16 (0.73-1.85)	0.51800000000000002
UTI	1.21 (1.04-1.41)	1.4999999999999999E-2
Appendicitis	1.23 (0.89-1.7)	0.21299999999999999
Cellulitis	1.32 (1.06-1.63)	1.2E-2
Endocarditis	1.43 (0.65-3.17)	0.375
Cholecystitis	1.45 (0.97-2.18)	7.2999999999999995E-2
URTI	1.8 (1.07-3.06)	2.8000000000000001E-2
Critical
Sepsis (28 day death in critical care)	0.25 (0.07-0.86)	2.8000000000000001E-2
Sepsis (critical care)	0.35 (0.2-0.64)	1E-3
Pneumonia (28 day death in critical care)	0.4 (0.15-1.02)	5.5E-2
LRTI (critical care)	0.42 (0.14-1.21)	0.106
Sepsis (28 day death)	0.59 (0.34-1.05)	7.0999999999999994E-2
Pneumonia (critical care)	0.63 (0.42-0.96)	3.3000000000000002E-2
Survival
GAinS (all sepsis)	0.01 (0-0.19)	4.0000000000000001E-3
GAinS (CAP subset)	0.01 (0-0.23)	5.0000000000000001E-3
GeNOSept (CAP subset)	0.15 (0.01-2.14)	0.16300000000000001
GeNOSept (all sepsis)	0.67 (0.1-4.45)	0.67500000000000004
FinnGen
Respiratory sepsis	0.62 (0.24-1.58)	0.316
Streptococcal sepsis	0.68 (0.37-1.26)	0.222
Sepsis	0.91 (0.69-1.18)	0.46800000000000003
URTI	1.03 (0.87-1.21)	0.747
LRTI	1.09 (0.69-1.73)	0.70599999999999996
Cholecystitis	1.16 (0.74-1.84)	0.51900000000000002
Appendicitis	1.18 (0.93-1.5)	0.17199999999999999
Endocarditis	1.21 (0.44-3.28)	0.71099999999999997
Pneumonia	1.21 (1.05-1.4)	0.01
UTI	1.23 (0.95-1.6)	0.114
Cellulitis	1.48 (0.96-2.28)	7.4999999999999997E-2
Osteomyelitis	1.79 (0.89-3.58)	0.10100000000000001
covid
COVID-19 (Severe respiratory vs population)	0.63 (0.47-0.83)	1E-3
COVID-19 (Hospitalised)	0.79 (0.66-0.93)	6.0000000000000001E-3
COVID-19 (All cases vs population)	0.95 (0.88-1.02)	0.14899999999999999
