# Supplementary material for: Therapeutic potential of IL6R blockade for the treatment of sepsis and sepsis-related death: A Mendelian randomisation study
Source: PLoS Med. 2023 Jan 30;20(1):e1004174. doi: 10.1371/journal.pmed.1004174 (PMC9925069; doi:10.1371/journal.pmed.1004174)
Supplement: S10 Table — (XLSX) [file pmed.1004174.s022.xlsx]

## Sheet: Sheet1
S10: Estimates generated by alternative MR analytic methods (Weighted median and MR-Egger).
Outcome	MR Egger	Inverse variance weighted	Weighted median
UK Biobank
Sepsis	1.06 (0.72-1.56)	0.77 (0.63-0.94)	0.81 (0.61-1.06)
Pneumonia	0.94 (0.72-1.22)	0.94 (0.82-1.07)	1.04 (0.86-1.26)
LRTI	1.06 (0.91-1.24)	0.99 (0.92-1.07)	1.03 (0.92-1.16)
UTI	1.17 (0.86-1.59)	1.28 (1.1-1.49)	1.26 (1.04-1.53)
URTI	1.31 (1.05-1.64)	1.18 (1.06-1.32)	1.19 (1.05-1.34)
Osteomyelitis	1.21 (0.71-2.06)	1.19 (0.91-1.56)	1.19 (0.81-1.75)
Appendicitis	1.25 (0.78-2.01)	1.54 (1.21-1.96)	1.43 (1.02-2.02)
Endocarditis	1.33 (0.28-6.36)	3.23 (1.45-7.2)	3.27 (1.12-9.56)
Cholecystitits	1.42 (0.79-2.54)	1.47 (1.1-1.96)	1.52 (1.05-2.21)
Critical care:
LRTI (Critical care)	0.41 (0.08-2.03)	0.32 (0.14-0.71)	0.48 (0.17-1.35)
Sepsis (28 day mortality, critical care)	0.84 (0.17-4.13)	0.32 (0.14-0.72)	0.64 (0.2-2.08)
Sepsis (Critical care)	0.68 (0.3-1.56)	0.51 (0.34-0.78)	0.57 (0.31-1.04)
Pneumonia (28 day mortality, critical care)	0.87 (0.22-3.42)	0.55 (0.28-1.08)	0.73 (0.3-1.8)
Sepsis (28 day mortality)	1.09 (0.39-3.01)	0.62 (0.37-1.03)	0.7 (0.34-1.43)
Pneumonia (critical care)	0.86 (0.47-1.57)	0.77 (0.57-1.04)	0.87 (0.57-1.32)
Survival
GAinS (all sepsis)	0 (0-0.66)	0 (0-0.08)	0.01 (0-0.28)
GAinS (CAP subset)	0 (0-0.14)	0.01 (0-0.04)	0.02 (0-0.33)
GenOSept (CAP subset)	0.1 (0-2.75)	0.22 (0.04-1.05)	0.18 (0.02-1.32)
GenOSept (all sepsis)	1.6 (0.15-16.98)	0.66 (0.21-2.08)	0.69 (0.15-3.08)
FinnGen:
Endocarditis	0.52 (0.11-2.55)	1.68 (0.73-3.86)	1.65 (0.55-4.97)
Sepsis due to pneumonia (FinnGen)	1.43 (0.31-6.5)	0.63 (0.29-1.35)	0.79 (0.29-2.18)
Streptococcal sepsis	1.28 (0.47-3.5)	0.79 (0.48-1.31)	0.8 (0.39-1.61)
Sepsis	0.98 (0.64-1.51)	0.98 (0.79-1.21)	0.93 (0.69-1.25)
LRTI	1.04 (0.46-2.34)	1.04 (0.7-1.55)	0.93 (0.55-1.57)
UTI	1.02 (0.67-1.55)	1.11 (0.9-1.36)	1.18 (0.89-1.57)
Cholecystitits	1.29 (0.61-2.7)	1.05 (0.72-1.52)	1.17 (0.69-1.99)
URTI	1.06 (0.81-1.39)	1.08 (0.95-1.24)	1.1 (0.91-1.32)
Appendicitis	1.13 (0.81-1.58)	1.21 (1.03-1.43)	1.23 (1-1.52)
Pneumonia	1.24 (0.97-1.58)	1.19 (1.06-1.35)	1.28 (1.09-1.5)
Osteomyelitis	1.25 (0.41-3.86)	1.46 (0.83-2.57)	1.46 (0.61-3.48)
Cellulitis	1.43 (0.77-2.64)	1.57 (1.16-2.13)	1.53 (0.99-2.35)
COVID-19
COVID-19 (Severe respiratory vs population)	0.65 (0.44-0.95)	0.69 (0.57-0.84)	0.66 (0.52-0.83)
COVID-19 (Hospitalised)	0.89 (0.7-1.13)	0.83 (0.74-0.93)	0.81 (0.7-0.93)
COVID-19 (All cases vs population)	0.92 (0.83-1.02)	0.93 (0.89-0.98)	0.93 (0.86-1)
