# Supplementary material for: Therapeutic potential of IL6R blockade for the treatment of sepsis and sepsis-related death: A Mendelian randomisation study
Source: PLoS Med. 2023 Jan 30;20(1):e1004174. doi: 10.1371/journal.pmed.1004174 (PMC9925069; doi:10.1371/journal.pmed.1004174)
Supplement: S11 Table — (XLSX) [file pmed.1004174.s023.xlsx]

## Sheet: Sheet1
S11: IVW MR estimates weighted by CRP weights from the CHARGE consortium alone
Outcome	Odds ratio (95% CI)	p value
UK Biobank
Sepsis	0.78 (0.64-0.95)	1.4999999999999999E-2
Pneumonia	0.94 (0.83-1.06)	0.33300000000000002
LRTI	0.99 (0.92-1.07)	0.88100000000000001
Osteomyelitis	1.17 (0.9-1.5)	0.23599999999999999
URTI	1.18 (1.07-1.31)	1E-3
UTI	1.26 (1.09-1.46)	2E-3
Cholecystitits	1.43 (1.08-1.88)	1.0999999999999999E-2
Appendicitis	1.46 (1.16-1.83)	1E-3
Endocarditis	2.77 (1.28-6.03)	0.01
Critical care
LRTI (Critical care)	0.35 (0.16-0.75)	7.0000000000000001E-3
Sepsis (28 day mortality, critical care)	0.36 (0.17-0.78)	8.9999999999999993E-3
Sepsis (Critical care)	0.52 (0.35-0.77)	1E-3
Pneumonia (28 day mortality, critical care)	0.61 (0.31-1.17)	0.13400000000000001
Sepsis (28 day mortality)	0.67 (0.41-1.08)	0.1
Pneumonia (critical care)	0.77 (0.58-1.03)	0.08
Survival
GAinS (all sepsis)	0 (0-0.07)	1E-3
GAinS (CAP subset)	0.01 (0-0.04)	1E-3
GenOSept (CAP subset)	0.18 (0.03-0.96)	4.4999999999999998E-2
GenOSept (all sepsis)	0.65 (0.19-2.2)	0.48599999999999999
FinnGen
Sepsis due to pneumonia	0.73 (0.36-1.52)	0.40600000000000003
Streptococcal sepsis	0.85 (0.52-1.37)	0.495
Sepsis	1 (0.82-1.23)	0.98699999999999999
Cholecystitits	1.06 (0.74-1.51)	0.752
URTI	1.07 (0.94-1.22)	0.28699999999999998
LRTI	1.13 (0.78-1.65)	0.52100000000000002
UTI	1.13 (0.93-1.38)	0.20399999999999999
Pneumonia	1.2 (1.08-1.34)	1E-3
Appendicitis	1.2 (1.03-1.41)	2.1000000000000001E-2
Osteomyelitis	1.47 (0.86-2.52)	0.158
Cellulitis	1.49 (1.1-2)	8.9999999999999993E-3
Endocarditis	1.61 (0.73-3.56)	0.23599999999999999
COVID-19
COVID-19 (Severe respiratory vs population)	0.68 (0.59-0.79)	<0.0001
COVID-19 (Hospitalised)	0.83 (0.76-0.91)	1E-4
COVID-19 (All cases vs population)	0.95 (0.91-0.98)	6.1999999999999998E-3
