# Supplementary material for: Therapeutic potential of IL6R blockade for the treatment of sepsis and sepsis-related death: A Mendelian randomisation study
Source: PLoS Med. 2023 Jan 30;20(1):e1004174. doi: 10.1371/journal.pmed.1004174 (PMC9925069; doi:10.1371/journal.pmed.1004174)
Supplement: S12 Table — In this analysis, the raw association between each SNP and outcome is calculated and then meta-analysed, without weighting on any the SNP-exposure association. (XLSX) [file pmed.1004174.s024.xlsx]

## Sheet: Sheet1
S12 Inverse variance weighted estimates for the risk of each outcome using an unweighted analysis. In this analysis, the raw association between each SNP and outcome is calculated and then meta-analysed, without weighting on any the SNP-exposure association.
Outcomes	Odds ratio (95% CI)	p value
UK Biobank
Sepsis	0.996 (0.984-1.009)	0.57399999999999995
Pneumonia	0.998 (0.992-1.004)	0.52700000000000002
Osteomyelitis	0.999 (0.986-1.012)	0.89200000000000002
LRTI	1.002 (0.998-1.006)	0.39100000000000001
UTI	1.002 (0.993-1.012)	0.61599999999999999
URTI	1.005 (0.999-1.012)	8.2000000000000003E-2
Cholecystitits	1.011 (0.995-1.028)	0.188
Endocarditis	1.014 (0.965-1.065)	0.59
Appendicitis	1.016 (1.003-1.03)	1.7000000000000001E-2
Critical care
Sepsis (28 day mortality, critical care)	0.956 (0.917-0.996)	3.3000000000000002E-2
Pneumonia (28 day mortality, critical care)	0.961 (0.931-0.992)	1.4E-2
LRTI (Critical care)	0.963 (0.92-1.008)	0.10199999999999999
Sepsis (28 day mortality)	0.979 (0.954-1.004)	9.8000000000000004E-2
Sepsis (Critical care)	0.979 (0.959-1)	0.05
Pneumonia (critical care)	0.987 (0.973-1.002)	9.5000000000000001E-2
Survival
GAinS (all sepsis)	0.876 (0.757-1.013)	7.3999999999999996E-2
GAinS (CAP subset)	0.887 (0.802-0.982)	2.1000000000000001E-2
GenOSept (CAP subset)	0.928 (0.851-1.01)	8.5000000000000006E-2
GenOSept (all sepsis)	1.012 (0.951-1.077)	0.69799999999999995
FinnGen
Sepsis due to pneumonia	0.988 (0.952-1.025)	0.53200000000000003
Streptococcal sepsis	0.988 (0.965-1.013)	0.35099999999999998
Endocarditis	0.991 (0.946-1.037)	0.69499999999999995
Sepsis	0.994 (0.984-1.005)	0.28199999999999997
URTI	0.998 (0.992-1.005)	0.55800000000000005
LRTI	0.998 (0.978-1.019)	0.86
Cholecystitits	1.002 (0.984-1.02)	0.86599999999999999
Cellulitis	1.005 (0.991-1.02)	0.46100000000000002
Appendicitis	1.006 (0.996-1.015)	0.247
Osteomyelitis	1.007 (0.979-1.035)	0.627
Pneumonia	1.007 (1.002-1.013)	7.0000000000000001E-3
UTI	1.01 (1-1.02)	4.8000000000000001E-2
COVID-19
COVID-19 (Severe respiratory vs population)	0.98 (0.97-0.99)	<0.001
COVID-19 (Hospitalised)	0.991 (0.984-0.998)	1.2999999999999999E-2
COVID-19 (All cases vs population)	0.999 (0.996-1.003)	0.72099999999999997
