# Supplementary material for: Therapeutic potential of IL6R blockade for the treatment of sepsis and sepsis-related death: A Mendelian randomisation study
Source: PLoS Med. 2023 Jan 30;20(1):e1004174. doi: 10.1371/journal.pmed.1004174 (PMC9925069; doi:10.1371/journal.pmed.1004174)
Supplement: S13 Table — Note: Only outcomes with 1 or more outlier are included, outcomes where no outliers were identified are not shown. (XLSX) [file pmed.1004174.s025.xlsx]

## Sheet: Sheet1
S13: Inverse variance weighted MR estimates for our main analytic approach once outliers (identified using Radial MR) excluded. Note - only outcomes with 1 or more outlier are included, outcomes where no outliers were identified are not shown.
Outcome	Odds ratio (95% CI)	p value	Number of outliers
UK Biobank
LRTI	1.02 (0.868-1.198)	0.81079999999999997	2
Cellulitis	1.025 (0.838-1.255)	0.80730000000000002	1
Appendicitis	1.285 (0.985-1.678)	6.4899999999999999E-2	2
Cholecystitis	1.316 (0.983-1.762)	6.5000000000000002E-2	NA
Osteomyelitis	1.329 (1.022-1.73)	3.4000000000000002E-2	4
URTI	1.456 (1.026-2.066)	3.56E-2	3
Endocarditis	1.708 (0.936-3.117)	8.1100000000000005E-2	3
FinnGen
LRTI	1.068 (0.739-1.544)	0.72460000000000002	2
URTI	1.09 (0.953-1.247)	0.2094	1
UTI	1.128 (0.922-1.379)	0.2407	2
Appendicitis	1.174 (1.017-1.354)	2.8400000000000002E-2	3
Osteomyelitis	1.57 (0.887-2.777)	0.12130000000000001	1
Cellulitis	1.623 (1.202-2.192)	1.6000000000000001E-3	1
Endocarditis	1.935 (0.87-4.304)	0.1057	2
Critical care:
Sepsis (critical care)	0.431 (0.263-0.707)	8.0000000000000004E-4	1
Sepsis (28 day death in critical care)	0.457 (0.171-1.222)	0.1188	1
LRTI (critical care)	0.628 (0.295-1.34)	0.2288	1
Sepsis (28 day death)	0.804 (0.53-1.22)	0.3054	1
COVID-19
COVID-19 (Severe respiratory vs population)	0.712 (0.601-0.842)	1E-4	3
COVID-19 (Hospitalised)	0.853 (0.765-0.951)	4.3E-3	2
COVID-19 (All cases vs population)	0.942 (0.893-0.992)	2.4299999999999999E-2	2
