# Supplementary material for: Therapeutic potential of IL6R blockade for the treatment of sepsis and sepsis-related death: A Mendelian randomisation study
Source: PLoS Med. 2023 Jan 30;20(1):e1004174. doi: 10.1371/journal.pmed.1004174 (PMC9925069; doi:10.1371/journal.pmed.1004174)
Supplement: S14 Table — (XLSX) [file pmed.1004174.s026.xlsx]

## Sheet: Sheet1
S14: IVW MR estimates limiting to SNPs within 10kb of IL6R
Outcome	Odds ratio (95% CI)	p value
UKB
Endocarditis	2.21 (0.85-5.75)	0.104
Appendicitis	1.32 (0.97-1.8)	8.2000000000000003E-2
Cholecystitits	1.32 (0.84-2.05)	0.22600000000000001
UTI	1.29 (1.07-1.56)	7.0000000000000001E-3
URTI	1.23 (1.08-1.4)	2E-3
Osteomyelitis	1.2 (0.85-1.71)	0.30299999999999999
LRTI	1.02 (0.91-1.16)	0.70799999999999996
Pneumonia	0.96 (0.78-1.17)	0.66500000000000004
Sepsis	0.8 (0.59-1.07)	0.129
Critical care outcomes
Pneumonia (critical care, level 3)	0.88 (0.52-1.49)	0.63
Pneumonia (critical care)	0.84 (0.57-1.25)	0.39700000000000002
Sepsis (28 day mortality)	0.66 (0.34-1.29)	0.222
Sepsis (Critical care, level 3)	0.61 (0.27-1.35)	0.224
Pneumonia (28 day mortality, critical care, level 3)	0.58 (0.19-1.79)	0.34300000000000003
Sepsis (Critical care)	0.47 (0.27-0.81)	6.0000000000000001E-3
Pneumonia (28 day mortality, critical care)	0.46 (0.2-1.05)	6.6000000000000003E-2
LRTI (Critical care, level 3)	0.37 (0.12-1.21)	0.1
Sepsis (28 day mortality, critical care)	0.33 (0.11-0.94)	3.6999999999999998E-2
LRTI (Critical care)	0.3 (0.11-0.84)	2.1999999999999999E-2
COVID-19
COVID-19 (All cases vs population)	0.95 (0.89-1.02)	0.15
COVID-19 (Hospitalised)	0.82 (0.69-0.96)	1.4999999999999999E-2
COVID-19 (Severe respiratory vs population)	0.65 (0.51-0.81)	<0.001
FinnGen
Osteomyelitis	1.59 (0.73-3.47)	0.248
Cellulitis	1.34 (0.9-2)	0.14699999999999999
UTI	1.24 (0.92-1.67)	0.15
Pneumonia	1.23 (1.06-1.42)	6.0000000000000001E-3
Appendicitis	1.23 (0.97-1.56)	8.6999999999999994E-2
LRTI	1.21 (0.77-1.9)	0.40799999999999997
Cholecystitits	1.06 (0.66-1.71)	0.81399999999999995
URTI	1.05 (0.88-1.25)	0.59699999999999998
Sepsis	0.93 (0.7-1.23)	0.59599999999999997
Sepsis due to pneumonia (FinnGen)	0.83 (0.31-2.21)	0.70299999999999996
Endocarditis	0.83 (0.26-2.69)	0.76100000000000001
Streptococcal sepsis	0.81 (0.42-1.57)	0.53600000000000003
Survival outcomes
GenOSept (all sepsis)	0.61 (0.14-2.58)	0.501
GenOSept (CAP subset)	0.19 (0.03-1.41)	0.105
GAinS (all sepsis)	0.01 (0-0.24)	6.0000000000000001E-3
GAinS (CAP subset)	0.01 (0-0.1)	0
