# Supplementary material for: Therapeutic potential of IL6R blockade for the treatment of sepsis and sepsis-related death: A Mendelian randomisation study
Source: PLoS Med. 2023 Jan 30;20(1):e1004174. doi: 10.1371/journal.pmed.1004174 (PMC9925069; doi:10.1371/journal.pmed.1004174)
Supplement: S15 Table — (XLSX) [file pmed.1004174.s027.xlsx]

## Sheet: Sheet1
S15: MR Wald ratio estimates between the canonical rs2228145 / Asp358Ala SNP.
Outcome	Odds ratio (95% CI)	p value
UK Biobank
Sepsis	1.19 (0.86-1.65)	0.28399999999999997
Pneumonia	0.94 (0.76-1.17)	0.57999999999999996
LRTI	0.93 (0.82-1.07)	0.316
URTI	0.85 (0.74-0.98)	2.1000000000000001E-2
UTI	0.79 (0.61-1.01)	5.6000000000000001E-2
Osteomyelitis	0.73 (0.46-1.16)	0.186
Appendicitis	0.71 (0.47-1.06)	9.5000000000000001E-2
Cholecystitits	0.66 (0.43-1.01)	5.3999999999999999E-2
Endocarditis	0.27 (0.08-0.95)	4.1000000000000002E-2
Critical care outcomes
LRTI (Critical care)	2.05 (0.61-6.91)	0.245
Sepsis (Critical care)	1.68 (0.83-3.43)	0.152
Sepsis (28 day mortality)	1.39 (0.58-3.35)	0.45800000000000002
Sepsis (28 day mortality, critical care)	1.35 (0.34-5.37)	0.66600000000000004
Pneumonia (28 day mortality, critical care)	1.19 (0.4-3.52)	0.753
Pneumonia (critical care)	1.15 (0.69-1.93)	0.59199999999999997
FinnGen
Endocarditis	1.48 (0.37-5.9)	0.57999999999999996
Sepsis due to pneumonia	1.28 (0.33-4.96)	0.71799999999999997
Streptococcal sepsis	1.22 (0.5-2.98)	0.66300000000000003
LRTI	1.12 (0.6-2.08)	0.72799999999999998
Sepsis	1.07 (0.73-1.57)	0.73299999999999998
URTI	1.02 (0.8-1.29)	0.89600000000000002
Cholecystitits	0.84 (0.43-1.62)	0.59799999999999998
UTI	0.82 (0.59-1.16)	0.26100000000000001
Appendicitis	0.81 (0.63-1.04)	9.6000000000000002E-2
Pneumonia	0.73 (0.6-0.89)	2E-3
Cellulitis	0.67 (0.39-1.14)	0.14099999999999999
Osteomyelitis	0.67 (0.25-1.84)	0.442
Survival outcomes
GAinS (all sepsis)	53.09 (0.48-5893.61)	9.8000000000000004E-2
GenOSept (CAP subset)	5.59 (0.22-143.62)	0.29799999999999999
GAinS (CAP subset)	47.5 (1.79-1263.07)	2.1000000000000001E-2
GenOSept (all sepsis)	1.39 (0.13-14.6)	0.78300000000000003
COVID-19
COVID-19 (All cases vs population)	0.92 (0.85-1.01)	0.08
COVID-19 (Hospitalised)	0.8 (0.67-0.95)	1.4E-2
COVID-19 (Severe respiratory vs population)	0.66 (0.5-0.86)	2E-3
